# Supplementary material for: Identification of Dwarfing Candidate Genes in Brassica napus L. LSW2018 through BSA–Seq and Genetic Mapping
Source: Plants (Basel). 2024 Aug 18;13(16):2298. doi: 10.3390/plants13162298 (PMC11359780; doi:10.3390/plants13162298)
Supplement: Supplementary file 1 [file plants-13-02298-s001.zip]

Archive with 6 entries (6 files):
- Figure S1. Chlorophyll leaching from leaves.pdf
- Table S1. SSR markers information.pdf
- Table S2 Length and location information of PCR-amplified fragments of 12 SSR markers.pdf
- Table S3 Information about 42 genes with large effect variants (LEVs).pdf
- Table S4 The relative expression of 42 genes in dwarf and high individuals.pdf
- Table S5 The qRT -PCR primer of 42 genes.pdf
